# Supplementary material for: A general theoretical framework to design base editors with reduced bystander effects
Source: Nat Commun. 2021 Nov 11;12:6529. doi: 10.1038/s41467-021-26789-5 (PMC8586357; doi:10.1038/s41467-021-26789-5)
Supplement: Supplementary file 4 — Source Data [file 41467_2021_26789_MOESM4_ESM.zip]

Archive with 12 entries (11 files):
- Source Data/
- Source Data/fig2.txt
- Source Data/fig3a.txt
- Source Data/fig3b.txt
- Source Data/fig4a.txt
- Source Data/fig4b&c.xlsx
- Source Data/fig5a.txt
- Source Data/fig5b.txt
- Source Data/figS1.txt
- Source Data/figS2.xlsx
- Source Data/figS3.xlsx
- Source Data/figS4.xlsx
