# Supplementary material for: A general theoretical framework to design base editors with reduced bystander effects
Source: Nat Commun. 2021 Nov 11;12:6529. doi: 10.1038/s41467-021-26789-5 (PMC8586357; doi:10.1038/s41467-021-26789-5)
Supplement: Supplementary file 4 — Source Data [file 41467_2021_26789_MOESM4_ESM.zip › Source Data/fig2.txt]

WT	S99A		Y130F		N57Q		N57G		delta_delta_E0
0	0.9+/-0.24	1.97+/-0.18	3.35+/-0.42	4.45+/-0.26	6.24+/-0.13
