# Supplementary material for: A general theoretical framework to design base editors with reduced bystander effects
Source: Nat Commun. 2021 Nov 11;12:6529. doi: 10.1038/s41467-021-26789-5 (PMC8586357; doi:10.1038/s41467-021-26789-5)
Supplement: Supplementary file 4 — Source Data [file 41467_2021_26789_MOESM4_ESM.zip › Source Data/fig4b&c.xlsx]

## Sheet: Fig. 4
	Fig. 4b								Fig. 4c
	EMX1 #a3	C5			C6				MMS22L #1	C5			C6
		Rep 1	Rep 2	Rep 3	Rep 1	Rep 2	Rep 3			Rep 1	Rep 2	Rep 3	Rep 1	Rep 2	Rep 3
	A3G3.1	48.421	52.0408	41.4141	55.67	61.6162	51		A3G3.1	20.5128	19.3182	18.3908	54.8387	56.701	55.6701
	A3G3.8	2.0619	4.7619	1.0204	31.8681	40	28.5714		A3G3.14	8.2192	6.5934	6.1224	42.4242	51.5464	41.8367
	A3G3.9	2.0619	3.1915	1.0204	40	32.5581	24.2424		A3G3.15	3.5714	4.7059	8.046	21.4286	30.8511	27.0833
	A3G3.14	22.449	26.5306	18.9474	41.667	53.5354	39.7959		Untreated	4.3956	5.3191	3.1915	4.3011	4.0816	3.125
	A3G3.15	4.082	4.0816	4.0816	38.776	50.5051	33		MMS22L #1	C5			C6
	Untreated	2.0619	2.0619	1.0204	2.0408	2.0408	1.0101			Rep 1	Rep 2	Rep 3	Rep 1	Rep 2	Rep 3
	PPP1R12C #a1	C5			C6				A3G3.1	10.3093	11.5789	12.6316	47.9167	49.4845	45.1613
		Rep 1	Rep 2	Rep 3	Rep 1	Rep 2	Rep 3		A3G3.14	2.0619	4.0816	2.0619	35.4167	53.0612	46.9388
	A3G3.1	21.111	20.4301	12.6316	53.261	48.9796	34.375		A3G3.15	1.0417	3.0612	2.1978	16.4948	13.4021	21.875
	A3G3.8	5	3.2609	1.0638	11.4583	16.4948	14.433		Untreated	2.0408	3.2609	1.0204	1.0101	4.2553	1.0101
	A3G3.9	5.1546	3.2609	1.0526	11.3402	15.625	12.2449		FANCF #c1	C4				C5
	A3G3.14	4.348	5.4348	4.2105	44.898	51.0417	38.5417			Rep 1	Rep 2	Rep 3	Rep 4	Rep 1	Rep 2	Rep 3	Rep 4
	A3G3.15	3.158	3.2609	3.0928	24.49	38.5417	24.4898		A3G3.1	7.0707	9.0909	8.0808		50.5155	38.9474	55.2083
	Untreated	7	4.0816	2.1277	0	1.0204	3.0928		A3G3.14	3.0303	4.0816	3.0612	2.0202	35.4167	54.7368	31.9149	50.5263
	ATM #1	C7			C8				A3G3.15	3.0303	2.0202	2.0202		15.4639	17.5258	11.3402
		Rep 1	Rep 2	Rep 3	Rep 1	Rep 2	Rep 3		Untreated	4.0404	2.0202	1.0204		3.1915	4.0816	2.0833
	A3G3.1	16.8421	17.1717	16.3265	61.7021	68.0412	58.7629		FANCE #1	C6			C7
	A3G3.8	2.0619	1.0101	2.0202	9.4737	12.1212	15.3061			Rep 1	Rep 2	Rep 3	Rep 1	Rep 2	Rep 3
	A3G3.9	2.0408	1.0101	2	13.4021	10.101	16.1616		A3G3.1	57.2917	64.9485	55.6701	62.5	68.75	58.9474
	A3G3.14	3.0928	6.0606	5	44.7917	62.2449	53.0612		A3G3.14	35.7895	38.9474	47.9167	46.875	46.3918	62.1053
	A3G3.15	2	3	2.0408	22.449	36.3636	26.5306		A3G3.15	6.25	7.1429	10.2041	37.234	46.3158	57.8947
	Untreated	2.0202	2.0202	1	1.0204	2.0202	1.0101		Untreated	2.0408	3.0612	1.0101	2.1053	1.0417	3.0612
									MRPL40 #1	C7			C8
										Rep 1	Rep 2	Rep 3	Rep 1	Rep 2	Rep 3
									A3G3.1	37.6344	43.1579	40.4255	44.6809	55.2083	49.4737
									A3G3.14	12.6316	20.2128	17.7083	35.4839	54.2553	50
									A3G3.15	3.1915	4.2553	4.2553	23.6559	29.7872	27.3684
									Untreated	3.1915	3.1579	2.1053	1.0417	0	4.0816
