# Supplementary material for: A general theoretical framework to design base editors with reduced bystander effects
Source: Nat Commun. 2021 Nov 11;12:6529. doi: 10.1038/s41467-021-26789-5 (PMC8586357; doi:10.1038/s41467-021-26789-5)
Supplement: Supplementary file 4 — Source Data [file 41467_2021_26789_MOESM4_ESM.zip › Source Data/fig5a.txt]

# Grace project file
#
@version 50125
@page size 792, 612
@page scroll 5%
@page inout 5%
@link page off
@map font 0 to "Times-Roman", "Times-Roman"
@map font 1 to "Times-Italic", "Times-Italic"
@map font 2 to "Times-Bold", "Times-Bold"
@map font 3 to "Times-BoldItalic", "Times-BoldItalic"
@map font 4 to "Helvetica", "Helvetica"
@map font 5 to "Helvetica-Oblique", "Helvetica-Oblique"
@map font 6 to "Helvetica-Bold", "Helvetica-Bold"
@map font 7 to "Helvetica-BoldOblique", "Helvetica-BoldOblique"
@map font 8 to "Courier", "Courier"
@map font 9 to "Courier-Oblique", "Courier-Oblique"
@map font 10 to "Courier-Bold", "Courier-Bold"
@map font 11 to "Courier-BoldOblique", "Courier-BoldOblique"
@map font 12 to "Symbol", "Symbol"
@map font 13 to "ZapfDingbats", "ZapfDingbats"
@map color 0 to (255, 255, 255), "white"
@map color 1 to (0, 0, 0), "black"
@map color 2 to (255, 0, 0), "red"
@map color 3 to (0, 255, 0), "green"
@map color 4 to (0, 0, 255), "blue"
@map color 5 to (255, 255, 0), "yellow"
@map color 6 to (188, 143, 143), "brown"
@map color 7 to (220, 220, 220), "grey"
@map color 8 to (148, 0, 211), "violet"
@map color 9 to (0, 255, 255), "cyan"
@map color 10 to (255, 0, 255), "magenta"
@map color 11 to (255, 165, 0), "orange"
@map color 12 to (114, 33, 188), "indigo"
@map color 13 to (103, 7, 72), "maroon"
@map color 14 to (64, 224, 208), "turquoise"
@map color 15 to (0, 139, 0), "green4"
@reference date 0
@date wrap off
@date wrap year 1950
@default linewidth 1.0
@default linestyle 1
@default color 1
@default pattern 1
@default font 0
@default char size 1.000000
@default symbol size 1.000000
@default sformat "%.8g"
@background color 0
@page background fill on
@timestamp off
@timestamp 0.03, 0.03
@timestamp color 1
@timestamp rot 0
@timestamp font 0
@timestamp char size 1.000000
@timestamp def "Fri Sep 10 18:11:59 2021"
@r0 off
@link r0 to g0
@r0 type above
@r0 linestyle 1
@r0 linewidth 1.0
@r0 color 1
@r0 line 0, 0, 0, 0
@r1 off
@link r1 to g0
@r1 type above
@r1 linestyle 1
@r1 linewidth 1.0
@r1 color 1
@r1 line 0, 0, 0, 0
@r2 off
@link r2 to g0
@r2 type above
@r2 linestyle 1
@r2 linewidth 1.0
@r2 color 1
@r2 line 0, 0, 0, 0
@r3 off
@link r3 to g0
@r3 type above
@r3 linestyle 1
@r3 linewidth 1.0
@r3 color 1
@r3 line 0, 0, 0, 0
@r4 off
@link r4 to g0
@r4 type above
@r4 linestyle 1
@r4 linewidth 1.0
@r4 color 1
@r4 line 0, 0, 0, 0
@g0 on
@g0 hidden false
@g0 type XY
@g0 stacked false
@g0 bar hgap 0.000000
@g0 fixedpoint off
@g0 fixedpoint type 0
@g0 fixedpoint xy 0.000000, 0.000000
@g0 fixedpoint format general general
@g0 fixedpoint prec 6, 6
@with g0
@    world -5, 0, 20, 0.8
@    stack world 0, 0, 0, 0
@    znorm 1
@    view 0.150000, 0.150000, 1.150000, 0.850000
@    title ""
@    title font 0
@    title size 1.500000
@    title color 1
@    subtitle ""
@    subtitle font 0
@    subtitle size 1.000000
@    subtitle color 1
@    xaxes scale Normal
@    yaxes scale Normal
@    xaxes invert off
@    yaxes invert off
@    xaxis  on
@    xaxis  type zero false
@    xaxis  offset 0.000000 , 0.000000
@    xaxis  bar on
@    xaxis  bar color 1
@    xaxis  bar linestyle 1
@    xaxis  bar linewidth 1.0
@    xaxis  label ""
@    xaxis  label layout para
@    xaxis  label place auto
@    xaxis  label char size 1.000000
@    xaxis  label font 0
@    xaxis  label color 1
@    xaxis  label place normal
@    xaxis  tick on
@    xaxis  tick major 5
@    xaxis  tick minor ticks 1
@    xaxis  tick default 6
@    xaxis  tick place rounded true
@    xaxis  tick in
@    xaxis  tick major size 1.000000
@    xaxis  tick major color 1
@    xaxis  tick major linewidth 1.0
@    xaxis  tick major linestyle 1
@    xaxis  tick major grid off
@    xaxis  tick minor color 1
@    xaxis  tick minor linewidth 1.0
@    xaxis  tick minor linestyle 1
@    xaxis  tick minor grid off
@    xaxis  tick minor size 0.500000
@    xaxis  ticklabel on
@    xaxis  ticklabel format general
@    xaxis  ticklabel prec 5
@    xaxis  ticklabel formula ""
@    xaxis  ticklabel append ""
@    xaxis  ticklabel prepend ""
@    xaxis  ticklabel angle 0
@    xaxis  ticklabel skip 0
@    xaxis  ticklabel stagger 0
@    xaxis  ticklabel place normal
@    xaxis  ticklabel offset auto
@    xaxis  ticklabel offset 0.000000 , 0.010000
@    xaxis  ticklabel start type auto
@    xaxis  ticklabel start 0.000000
@    xaxis  ticklabel stop type auto
@    xaxis  ticklabel stop 0.000000
@    xaxis  ticklabel char size 1.000000
@    xaxis  ticklabel font 0
@    xaxis  ticklabel color 1
@    xaxis  tick place both
@    xaxis  tick spec type none
@    yaxis  on
@    yaxis  type zero false
@    yaxis  offset 0.000000 , 0.000000
@    yaxis  bar on
@    yaxis  bar color 1
@    yaxis  bar linestyle 1
@    yaxis  bar linewidth 1.0
@    yaxis  label ""
@    yaxis  label layout para
@    yaxis  label place auto
@    yaxis  label char size 1.000000
@    yaxis  label font 0
@    yaxis  label color 1
@    yaxis  label place normal
@    yaxis  tick on
@    yaxis  tick major 0.1
@    yaxis  tick minor ticks 1
@    yaxis  tick default 6
@    yaxis  tick place rounded true
@    yaxis  tick in
@    yaxis  tick major size 1.000000
@    yaxis  tick major color 1
@    yaxis  tick major linewidth 1.0
@    yaxis  tick major linestyle 1
@    yaxis  tick major grid off
@    yaxis  tick minor color 1
@    yaxis  tick minor linewidth 1.0
@    yaxis  tick minor linestyle 1
@    yaxis  tick minor grid off
@    yaxis  tick minor size 0.500000
@    yaxis  ticklabel on
@    yaxis  ticklabel format general
@    yaxis  ticklabel prec 5
@    yaxis  ticklabel formula ""
@    yaxis  ticklabel append ""
@    yaxis  ticklabel prepend ""
@    yaxis  ticklabel angle 0
@    yaxis  ticklabel skip 0
@    yaxis  ticklabel stagger 0
@    yaxis  ticklabel place normal
@    yaxis  ticklabel offset auto
@    yaxis  ticklabel offset 0.000000 , 0.010000
@    yaxis  ticklabel start type auto
@    yaxis  ticklabel start 0.000000
@    yaxis  ticklabel stop type auto
@    yaxis  ticklabel stop 0.000000
@    yaxis  ticklabel char size 1.000000
@    yaxis  ticklabel font 0
@    yaxis  ticklabel color 1
@    yaxis  tick place both
@    yaxis  tick spec type none
@    altxaxis  off
@    altyaxis  off
@    legend on
@    legend loctype view
@    legend 0.85, 0.8
@    legend box color 1
@    legend box pattern 1
@    legend box linewidth 1.0
@    legend box linestyle 1
@    legend box fill color 0
@    legend box fill pattern 1
@    legend font 0
@    legend char size 1.000000
@    legend color 1
@    legend length 4
@    legend vgap 1
@    legend hgap 1
@    legend invert false
@    frame type 0
@    frame linestyle 1
@    frame linewidth 1.0
@    frame color 1
@    frame pattern 1
@    frame background color 0
@    frame background pattern 0
@    s0 hidden false
@    s0 type xy
@    s0 symbol 0
@    s0 symbol size 1.000000
@    s0 symbol color 1
@    s0 symbol pattern 1
@    s0 symbol fill color 1
@    s0 symbol fill pattern 0
@    s0 symbol linewidth 1.0
@    s0 symbol linestyle 1
@    s0 symbol char 65
@    s0 symbol char font 0
@    s0 symbol skip 0
@    s0 line type 1
@    s0 line linestyle 1
@    s0 line linewidth 2.0
@    s0 line color 1
@    s0 line pattern 1
@    s0 baseline type 0
@    s0 baseline off
@    s0 dropline off
@    s0 fill type 0
@    s0 fill rule 0
@    s0 fill color 1
@    s0 fill pattern 1
@    s0 avalue off
@    s0 avalue type 2
@    s0 avalue char size 1.000000
@    s0 avalue font 0
@    s0 avalue color 1
@    s0 avalue rot 0
@    s0 avalue format general
@    s0 avalue prec 3
@    s0 avalue prepend ""
@    s0 avalue append ""
@    s0 avalue offset 0.000000 , 0.000000
@    s0 errorbar on
@    s0 errorbar place both
@    s0 errorbar color 1
@    s0 errorbar pattern 1
@    s0 errorbar size 1.000000
@    s0 errorbar linewidth 1.0
@    s0 errorbar linestyle 1
@    s0 errorbar riser linewidth 1.0
@    s0 errorbar riser linestyle 1
@    s0 errorbar riser clip off
@    s0 errorbar riser clip length 0.100000
@    s0 comment "Cols 1:2"
@    s0 legend  ""
@    s1 hidden false
@    s1 type xy
@    s1 symbol 0
@    s1 symbol size 1.000000
@    s1 symbol color 2
@    s1 symbol pattern 1
@    s1 symbol fill color 2
@    s1 symbol fill pattern 0
@    s1 symbol linewidth 1.0
@    s1 symbol linestyle 1
@    s1 symbol char 65
@    s1 symbol char font 0
@    s1 symbol skip 0
@    s1 line type 1
@    s1 line linestyle 1
@    s1 line linewidth 2.0
@    s1 line color 2
@    s1 line pattern 1
@    s1 baseline type 0
@    s1 baseline off
@    s1 dropline off
@    s1 fill type 0
@    s1 fill rule 0
@    s1 fill color 1
@    s1 fill pattern 1
@    s1 avalue off
@    s1 avalue type 2
@    s1 avalue char size 1.000000
@    s1 avalue font 0
@    s1 avalue color 1
@    s1 avalue rot 0
@    s1 avalue format general
@    s1 avalue prec 3
@    s1 avalue prepend ""
@    s1 avalue append ""
@    s1 avalue offset 0.000000 , 0.000000
@    s1 errorbar on
@    s1 errorbar place both
@    s1 errorbar color 2
@    s1 errorbar pattern 1
@    s1 errorbar size 1.000000
@    s1 errorbar linewidth 1.0
@    s1 errorbar linestyle 1
@    s1 errorbar riser linewidth 1.0
@    s1 errorbar riser linestyle 1
@    s1 errorbar riser clip off
@    s1 errorbar riser clip length 0.100000
@    s1 comment "Cols 1:3"
@    s1 legend  ""
@    s2 hidden false
@    s2 type xy
@    s2 symbol 0
@    s2 symbol size 1.000000
@    s2 symbol color 4
@    s2 symbol pattern 1
@    s2 symbol fill color 4
@    s2 symbol fill pattern 0
@    s2 symbol linewidth 1.0
@    s2 symbol linestyle 1
@    s2 symbol char 65
@    s2 symbol char font 0
@    s2 symbol skip 0
@    s2 line type 1
@    s2 line linestyle 1
@    s2 line linewidth 2.0
@    s2 line color 4
@    s2 line pattern 1
@    s2 baseline type 0
@    s2 baseline off
@    s2 dropline off
@    s2 fill type 0
@    s2 fill rule 0
@    s2 fill color 1
@    s2 fill pattern 1
@    s2 avalue off
@    s2 avalue type 2
@    s2 avalue char size 1.000000
@    s2 avalue font 0
@    s2 avalue color 1
@    s2 avalue rot 0
@    s2 avalue format general
@    s2 avalue prec 3
@    s2 avalue prepend ""
@    s2 avalue append ""
@    s2 avalue offset 0.000000 , 0.000000
@    s2 errorbar on
@    s2 errorbar place both
@    s2 errorbar color 4
@    s2 errorbar pattern 1
@    s2 errorbar size 1.000000
@    s2 errorbar linewidth 1.0
@    s2 errorbar linestyle 1
@    s2 errorbar riser linewidth 1.0
@    s2 errorbar riser linestyle 1
@    s2 errorbar riser clip off
@    s2 errorbar riser clip length 0.100000
@    s2 comment "Cols 1:4"
@    s2 legend  ""
@    s3 hidden false
@    s3 type xy
@    s3 symbol 0
@    s3 symbol size 1.000000
@    s3 symbol color 4
@    s3 symbol pattern 1
@    s3 symbol fill color 4
@    s3 symbol fill pattern 0
@    s3 symbol linewidth 1.0
@    s3 symbol linestyle 1
@    s3 symbol char 65
@    s3 symbol char font 0
@    s3 symbol skip 0
@    s3 line type 1
@    s3 line linestyle 4
@    s3 line linewidth 2.0
@    s3 line color 4
@    s3 line pattern 1
@    s3 baseline type 0
@    s3 baseline off
@    s3 dropline off
@    s3 fill type 0
@    s3 fill rule 0
@    s3 fill color 1
@    s3 fill pattern 1
@    s3 avalue off
@    s3 avalue type 2
@    s3 avalue char size 1.000000
@    s3 avalue font 0
@    s3 avalue color 1
@    s3 avalue rot 0
@    s3 avalue format general
@    s3 avalue prec 3
@    s3 avalue prepend ""
@    s3 avalue append ""
@    s3 avalue offset 0.000000 , 0.000000
@    s3 errorbar on
@    s3 errorbar place both
@    s3 errorbar color 4
@    s3 errorbar pattern 1
@    s3 errorbar size 1.000000
@    s3 errorbar linewidth 1.0
@    s3 errorbar linestyle 1
@    s3 errorbar riser linewidth 1.0
@    s3 errorbar riser linestyle 1
@    s3 errorbar riser clip off
@    s3 errorbar riser clip length 0.100000
@    s3 comment "Cols 1:2"
@    s3 legend  ""
@    s4 hidden false
@    s4 type xy
@    s4 symbol 0
@    s4 symbol size 1.000000
@    s4 symbol color 2
@    s4 symbol pattern 1
@    s4 symbol fill color 2
@    s4 symbol fill pattern 0
@    s4 symbol linewidth 1.0
@    s4 symbol linestyle 1
@    s4 symbol char 65
@    s4 symbol char font 0
@    s4 symbol skip 0
@    s4 line type 1
@    s4 line linestyle 4
@    s4 line linewidth 2.0
@    s4 line color 2
@    s4 line pattern 1
@    s4 baseline type 0
@    s4 baseline off
@    s4 dropline off
@    s4 fill type 0
@    s4 fill rule 0
@    s4 fill color 1
@    s4 fill pattern 1
@    s4 avalue off
@    s4 avalue type 2
@    s4 avalue char size 1.000000
@    s4 avalue font 0
@    s4 avalue color 1
@    s4 avalue rot 0
@    s4 avalue format general
@    s4 avalue prec 3
@    s4 avalue prepend ""
@    s4 avalue append ""
@    s4 avalue offset 0.000000 , 0.000000
@    s4 errorbar on
@    s4 errorbar place both
@    s4 errorbar color 2
@    s4 errorbar pattern 1
@    s4 errorbar size 1.000000
@    s4 errorbar linewidth 1.0
@    s4 errorbar linestyle 1
@    s4 errorbar riser linewidth 1.0
@    s4 errorbar riser linestyle 1
@    s4 errorbar riser clip off
@    s4 errorbar riser clip length 0.100000
@    s4 comment "Cols 1:3"
@    s4 legend  ""
@    s5 hidden false
@    s5 type xy
@    s5 symbol 0
@    s5 symbol size 1.000000
@    s5 symbol color 4
@    s5 symbol pattern 1
@    s5 symbol fill color 4
@    s5 symbol fill pattern 0
@    s5 symbol linewidth 1.0
@    s5 symbol linestyle 1
@    s5 symbol char 65
@    s5 symbol char font 0
@    s5 symbol skip 0
@    s5 line type 1
@    s5 line linestyle 4
@    s5 line linewidth 2.0
@    s5 line color 4
@    s5 line pattern 1
@    s5 baseline type 0
@    s5 baseline off
@    s5 dropline off
@    s5 fill type 0
@    s5 fill rule 0
@    s5 fill color 1
@    s5 fill pattern 1
@    s5 avalue off
@    s5 avalue type 2
@    s5 avalue char size 1.000000
@    s5 avalue font 0
@    s5 avalue color 1
@    s5 avalue rot 0
@    s5 avalue format general
@    s5 avalue prec 3
@    s5 avalue prepend ""
@    s5 avalue append ""
@    s5 avalue offset 0.000000 , 0.000000
@    s5 errorbar on
@    s5 errorbar place both
@    s5 errorbar color 4
@    s5 errorbar pattern 1
@    s5 errorbar size 1.000000
@    s5 errorbar linewidth 1.0
@    s5 errorbar linestyle 1
@    s5 errorbar riser linewidth 1.0
@    s5 errorbar riser linestyle 1
@    s5 errorbar riser clip off
@    s5 errorbar riser clip length 0.100000
@    s5 comment "Cols 1:4"
@    s5 legend  ""
@target G0.S0
@type xy
-5 0.322574
-4.9 0.322574
-4.8 0.322574
-4.7 0.322573
-4.6 0.322573
-4.5 0.322573
-4.4 0.322573
-4.3 0.322573
-4.2 0.322573
-4.1 0.322573
-4 0.322573
-3.9 0.322573
-3.8 0.322573
-3.7 0.322572
-3.6 0.322572
-3.5 0.322572
-3.4 0.322572
-3.3 0.322571
-3.2 0.322571
-3.1 0.322571
-3 0.322571
-2.9 0.32257
-2.8 0.32257
-2.7 0.322569
-2.6 0.322569
-2.5 0.322568
-2.4 0.322568
-2.3 0.322567
-2.2 0.322566
-2.1 0.322565
-2 0.322564
-1.9 0.322563
-1.8 0.322562
-1.7 0.322561
-1.6 0.322559
-1.5 0.322558
-1.4 0.322556
-1.3 0.322554
-1.2 0.322552
-1.1 0.32255
-1 0.322547
-0.9 0.322544
-0.8 0.322541
-0.7 0.322538
-0.6 0.322534
-0.5 0.32253
-0.4 0.322525
-0.3 0.32252
-0.2 0.322514
-0.1 0.322508
-0 0.322501
0.1 0.322493
0.2 0.322484
0.3 0.322475
0.4 0.322465
0.5 0.322453
0.6 0.32244
0.7 0.322426
0.8 0.322411
0.9 0.322394
1 0.322375
1.1 0.322354
1.2 0.32233
1.3 0.322305
1.4 0.322276
1.5 0.322245
1.6 0.322211
1.7 0.322172
1.8 0.32213
1.9 0.322084
2 0.322032
2.1 0.321975
2.2 0.321912
2.3 0.321843
2.4 0.321766
2.5 0.321681
2.6 0.321588
2.7 0.321484
2.8 0.32137
2.9 0.321244
3 0.321105
3.1 0.320951
3.2 0.320781
3.3 0.320594
3.4 0.320387
3.5 0.320158
3.6 0.319907
3.7 0.319629
3.8 0.319322
3.9 0.318984
4 0.318611
4.1 0.318199
4.2 0.317746
4.3 0.317247
4.4 0.316697
4.5 0.316091
4.6 0.315424
4.7 0.314691
4.8 0.313884
4.9 0.312997
5 0.312023
5.1 0.310954
5.2 0.30978
5.3 0.308493
5.4 0.307083
5.5 0.30554
5.6 0.303853
5.7 0.30201
5.8 0.299999
5.9 0.297807
6 0.295421
6.1 0.292829
6.2 0.290017
6.3 0.286971
6.4 0.283679
6.5 0.280127
6.6 0.276304
6.7 0.272198
6.8 0.2678
6.9 0.263102
7 0.258099
7.1 0.252786
7.2 0.247163
7.3 0.241233
7.4 0.235003
7.5 0.228481
7.6 0.221681
7.7 0.214623
7.8 0.207328
7.9 0.199821
8 0.192134
8.1 0.184298
8.2 0.176349
8.3 0.168326
8.4 0.160268
8.5 0.152215
8.6 0.144207
8.7 0.136284
8.8 0.128482
8.9 0.120836
9 0.11338
9.1 0.106142
9.2 0.099147
9.3 0.092416
9.4 0.085967
9.5 0.079811
9.6 0.073958
9.7 0.068413
9.8 0.063178
9.9 0.058252
10 0.053631
10.1 0.049308
10.2 0.045275
10.3 0.041521
10.4 0.038036
10.5 0.034807
10.6 0.031822
10.7 0.029066
10.8 0.026528
10.9 0.024193
11 0.022048
11.1 0.020081
11.2 0.018278
11.3 0.016628
11.4 0.01512
11.5 0.013743
11.6 0.012486
11.7 0.011339
11.8 0.010295
11.9 0.009343
12 0.008478
12.1 0.00769
12.2 0.006974
12.3 0.006323
12.4 0.005732
12.5 0.005196
12.6 0.004708
12.7 0.004266
12.8 0.003865
12.9 0.003501
13 0.003171
13.1 0.002872
13.2 0.002601
13.3 0.002355
13.4 0.002133
13.5 0.001931
13.6 0.001748
13.7 0.001583
13.8 0.001433
13.9 0.001297
14 0.001174
14.1 0.001063
14.2 0.000962
14.3 0.000871
14.4 0.000788
14.5 0.000713
14.6 0.000645
14.7 0.000584
14.8 0.000529
14.9 0.000478
15 0.000433
&
@target G0.S1
@type xy
-5 0.3222
-4.9 0.322161
-4.8 0.322118
-4.7 0.32207
-4.6 0.322017
-4.5 0.321958
-4.4 0.321893
-4.3 0.321822
-4.2 0.321743
-4.1 0.321656
-4 0.32156
-3.9 0.321453
-3.8 0.321336
-3.7 0.321206
-3.6 0.321063
-3.5 0.320905
-3.4 0.320731
-3.3 0.320538
-3.2 0.320325
-3.1 0.320091
-3 0.319832
-2.9 0.319546
-2.8 0.319231
-2.7 0.318883
-2.6 0.3185
-2.5 0.318077
-2.4 0.317612
-2.3 0.317099
-2.2 0.316534
-2.1 0.315911
-2 0.315227
-1.9 0.314473
-1.8 0.313645
-1.7 0.312734
-1.6 0.311734
-1.5 0.310637
-1.4 0.309432
-1.3 0.308112
-1.2 0.306666
-1.1 0.305084
-1 0.303354
-0.9 0.301465
-0.8 0.299405
-0.7 0.29716
-0.6 0.294718
-0.5 0.292066
-0.4 0.289189
-0.3 0.286076
-0.2 0.282712
-0.1 0.279085
-0 0.275184
0.1 0.270997
0.2 0.266516
0.3 0.261733
0.4 0.256643
0.5 0.251243
0.6 0.245534
0.7 0.239519
0.8 0.233206
0.9 0.226605
1 0.219731
1.1 0.212605
1.2 0.205249
1.3 0.197689
1.4 0.189958
1.5 0.182089
1.6 0.174118
1.7 0.166084
1.8 0.158027
1.9 0.149986
2 0.142002
2.1 0.134113
2.2 0.126357
2.3 0.118767
2.4 0.111375
2.5 0.104208
2.6 0.097292
2.7 0.090645
2.8 0.084283
2.9 0.078217
3 0.072457
3.1 0.067006
3.2 0.061865
3.3 0.057031
3.4 0.0525
3.5 0.048265
3.6 0.044317
3.7 0.040645
3.8 0.037239
3.9 0.034084
4 0.031169
4.1 0.02848
4.2 0.026004
4.3 0.023728
4.4 0.021637
4.5 0.01972
4.6 0.017965
4.7 0.016358
4.8 0.01489
4.9 0.013549
5 0.012326
5.1 0.01121
5.2 0.010194
5.3 0.009268
5.4 0.008426
5.5 0.00766
5.6 0.006963
5.7 0.006329
5.8 0.005754
5.9 0.005231
6 0.004757
6.1 0.004326
6.2 0.003934
6.3 0.003579
6.4 0.003257
6.5 0.002964
6.6 0.002698
6.7 0.002457
6.8 0.002238
6.9 0.00204
7 0.001859
7.1 0.001695
7.2 0.001546
7.3 0.00141
7.4 0.001287
7.5 0.001175
7.6 0.001073
7.7 0.00098
7.8 0.000895
7.9 0.000818
8 0.000747
8.1 0.000683
8.2 0.000624
8.3 0.00057
8.4 0.000521
8.5 0.000476
8.6 0.000435
8.7 0.000397
8.8 0.000363
8.9 0.000331
9 0.000302
9.1 0.000276
9.2 0.000251
9.3 0.000229
9.4 0.000209
9.5 0.00019
9.6 0.000173
9.7 0.000158
9.8 0.000143
9.9 0.000131
10 0.000119
10.1 0.000108
10.2 9.8e-05
10.3 8.9e-05
10.4 8.1e-05
10.5 7.3e-05
10.6 6.7e-05
10.7 6e-05
10.8 5.5e-05
10.9 5e-05
11 4.5e-05
11.1 4.1e-05
11.2 3.7e-05
11.3 3.4e-05
11.4 3e-05
11.5 2.8e-05
11.6 2.5e-05
11.7 2.3e-05
11.8 2.1e-05
11.9 1.9e-05
12 1.7e-05
12.1 1.5e-05
12.2 1.4e-05
12.3 1.2e-05
12.4 1.1e-05
12.5 1e-05
12.6 9e-06
12.7 8e-06
12.8 8e-06
12.9 7e-06
13 6e-06
13.1 6e-06
13.2 5e-06
13.3 5e-06
13.4 4e-06
13.5 4e-06
13.6 3e-06
13.7 3e-06
13.8 3e-06
13.9 3e-06
14 2e-06
14.1 2e-06
14.2 2e-06
14.3 2e-06
14.4 2e-06
14.5 1e-06
14.6 1e-06
14.7 1e-06
14.8 1e-06
14.9 1e-06
15 1e-06
&
@target G0.S2
@type xy
-5 0.000373
-4.9 0.000413
-4.8 0.000456
-4.7 0.000504
-4.6 0.000557
-4.5 0.000615
-4.4 0.00068
-4.3 0.000751
-4.2 0.00083
-4.1 0.000917
-4 0.001013
-3.9 0.001119
-3.8 0.001236
-3.7 0.001366
-3.6 0.001509
-3.5 0.001667
-3.4 0.001841
-3.3 0.002033
-3.2 0.002246
-3.1 0.00248
-3 0.002739
-2.9 0.003024
-2.8 0.003339
-2.7 0.003686
-2.6 0.004069
-2.5 0.004491
-2.4 0.004956
-2.3 0.005468
-2.2 0.006032
-2.1 0.006654
-2 0.007338
-1.9 0.00809
-1.8 0.008917
-1.7 0.009826
-1.6 0.010825
-1.5 0.011921
-1.4 0.013124
-1.3 0.014442
-1.2 0.015886
-1.1 0.017466
-1 0.019193
-0.9 0.021079
-0.8 0.023136
-0.7 0.025378
-0.6 0.027816
-0.5 0.030464
-0.4 0.033335
-0.3 0.036444
-0.2 0.039802
-0.1 0.043423
-0 0.047317
0.1 0.051496
0.2 0.055969
0.3 0.060742
0.4 0.065822
0.5 0.07121
0.6 0.076906
0.7 0.082907
0.8 0.089205
0.9 0.095789
1 0.102643
1.1 0.109749
1.2 0.117082
1.3 0.124615
1.4 0.132318
1.5 0.140156
1.6 0.148092
1.7 0.156088
1.8 0.164104
1.9 0.172098
2 0.18003
2.1 0.187862
2.2 0.195556
2.3 0.203076
2.4 0.210391
2.5 0.217473
2.6 0.224296
2.7 0.23084
2.8 0.237088
2.9 0.243026
3 0.248647
3.1 0.253945
3.2 0.258916
3.3 0.263563
3.4 0.267887
3.5 0.271893
3.6 0.275589
3.7 0.278983
3.8 0.282083
3.9 0.284899
4 0.287441
4.1 0.289719
4.2 0.291742
4.3 0.293519
4.4 0.29506
4.5 0.296371
4.6 0.29746
4.7 0.298333
4.8 0.298994
4.9 0.299448
5 0.299698
5.1 0.299743
5.2 0.299586
5.3 0.299225
5.4 0.298658
5.5 0.297881
5.6 0.29689
5.7 0.29568
5.8 0.294244
5.9 0.292575
6 0.290665
6.1 0.288504
6.2 0.286083
6.3 0.283392
6.4 0.280422
6.5 0.277163
6.6 0.273605
6.7 0.269741
6.8 0.265562
6.9 0.261063
7 0.25624
7.1 0.251091
7.2 0.245617
7.3 0.239823
7.4 0.233715
7.5 0.227306
7.6 0.220609
7.7 0.213643
7.8 0.206433
7.9 0.199004
8 0.191387
8.1 0.183615
8.2 0.175725
8.3 0.167756
8.4 0.159747
8.5 0.151739
8.6 0.143773
8.7 0.135887
8.8 0.128119
8.9 0.120506
9 0.113078
9.1 0.105867
9.2 0.098896
9.3 0.092187
9.4 0.085758
9.5 0.07962
9.6 0.073785
9.7 0.068255
9.8 0.063035
9.9 0.058122
10 0.053512
10.1 0.0492
10.2 0.045176
10.3 0.041432
10.4 0.037955
10.5 0.034734
10.6 0.031755
10.7 0.029006
10.8 0.026473
10.9 0.024143
11 0.022003
11.1 0.02004
11.2 0.018241
11.3 0.016595
11.4 0.01509
11.5 0.013715
11.6 0.012461
11.7 0.011317
11.8 0.010274
11.9 0.009325
12 0.008461
12.1 0.007675
12.2 0.00696
12.3 0.006311
12.4 0.005721
12.5 0.005185
12.6 0.004699
12.7 0.004258
12.8 0.003858
12.9 0.003494
13 0.003165
13.1 0.002867
13.2 0.002596
13.3 0.002351
13.4 0.002129
13.5 0.001927
13.6 0.001745
13.7 0.00158
13.8 0.00143
13.9 0.001294
14 0.001172
14.1 0.001061
14.2 0.00096
14.3 0.000869
14.4 0.000786
14.5 0.000712
14.6 0.000644
14.7 0.000583
14.8 0.000528
14.9 0.000477
15 0.000432
&
@target G0.S3
@type xy
-5 0.65573
-4.9 0.65573
-4.8 0.65573
-4.7 0.65573
-4.6 0.65573
-4.5 0.65573
-4.4 0.65573
-4.3 0.65573
-4.2 0.65573
-4.1 0.65573
-4 0.655729
-3.9 0.655729
-3.8 0.655729
-3.7 0.655729
-3.6 0.655729
-3.5 0.655729
-3.4 0.655728
-3.3 0.655728
-3.2 0.655728
-3.1 0.655728
-3 0.655727
-2.9 0.655727
-2.8 0.655726
-2.7 0.655726
-2.6 0.655725
-2.5 0.655725
-2.4 0.655724
-2.3 0.655723
-2.2 0.655723
-2.1 0.655722
-2 0.655721
-1.9 0.65572
-1.8 0.655718
-1.7 0.655717
-1.6 0.655716
-1.5 0.655714
-1.4 0.655712
-1.3 0.65571
-1.2 0.655708
-1.1 0.655706
-1 0.655703
-0.9 0.6557
-0.8 0.655697
-0.7 0.655693
-0.6 0.655689
-0.5 0.655685
-0.4 0.65568
-0.3 0.655675
-0.2 0.655669
-0.1 0.655662
-0 0.655655
0.1 0.655647
0.2 0.655638
0.3 0.655628
0.4 0.655617
0.5 0.655605
0.6 0.655592
0.7 0.655578
0.8 0.655562
0.9 0.655544
1 0.655524
1.1 0.655502
1.2 0.655478
1.3 0.655452
1.4 0.655422
1.5 0.65539
1.6 0.655354
1.7 0.655314
1.8 0.655271
1.9 0.655222
2 0.655169
2.1 0.65511
2.2 0.655045
2.3 0.654972
2.4 0.654893
2.5 0.654805
2.6 0.654707
2.7 0.6546
2.8 0.654481
2.9 0.65435
3 0.654205
3.1 0.654045
3.2 0.653868
3.3 0.653673
3.4 0.653457
3.5 0.653219
3.6 0.652956
3.7 0.652666
3.8 0.652345
3.9 0.651991
4 0.6516
4.1 0.651169
4.2 0.650693
4.3 0.650168
4.4 0.649588
4.5 0.648949
4.6 0.648244
4.7 0.647466
4.8 0.646609
4.9 0.645665
5 0.644624
5.1 0.643478
5.2 0.642216
5.3 0.640827
5.4 0.639299
5.5 0.63762
5.6 0.635773
5.7 0.633745
5.8 0.631519
5.9 0.629077
6 0.6264
6.1 0.623469
6.2 0.620261
6.3 0.616754
6.4 0.612924
6.5 0.608747
6.6 0.604196
6.7 0.599246
6.8 0.59387
6.9 0.58804
7 0.581729
7.1 0.57491
7.2 0.567559
7.3 0.559652
7.4 0.551166
7.5 0.542083
7.6 0.532387
7.7 0.522069
7.8 0.511122
7.9 0.499547
8 0.487351
8.1 0.474548
8.2 0.46116
8.3 0.447217
8.4 0.432758
8.5 0.417829
8.6 0.402486
8.7 0.386789
8.8 0.370808
8.9 0.354616
9 0.338291
9.1 0.321914
9.2 0.305565
9.3 0.289327
9.4 0.273278
9.5 0.257492
9.6 0.242041
9.7 0.226988
9.8 0.212391
9.9 0.198297
10 0.184748
10.1 0.171777
10.2 0.159409
10.3 0.147658
10.4 0.136536
10.5 0.126043
10.6 0.116176
10.7 0.106925
10.8 0.098276
10.9 0.090212
11 0.082711
11.1 0.075751
11.2 0.069305
11.3 0.063348
11.4 0.057852
11.5 0.05279
11.6 0.048136
11.7 0.043862
11.8 0.039942
11.9 0.036352
12 0.033068
12.1 0.030065
12.2 0.027324
12.3 0.024822
12.4 0.022541
12.5 0.020463
12.6 0.018571
12.7 0.016849
12.8 0.015283
12.9 0.01386
13 0.012566
13.1 0.011391
13.2 0.010324
13.3 0.009356
13.4 0.008477
13.5 0.00768
13.6 0.006957
13.7 0.006301
13.8 0.005707
13.9 0.005168
14 0.00468
14.1 0.004237
14.2 0.003836
14.3 0.003473
14.4 0.003144
14.5 0.002846
14.6 0.002576
14.7 0.002332
14.8 0.002111
14.9 0.001911
15 0.001729
&
@target G0.S4
@type xy
-5 0.654971
-4.9 0.654891
-4.8 0.654803
-4.7 0.654706
-4.6 0.654598
-4.5 0.654479
-4.4 0.654348
-4.3 0.654203
-4.2 0.654043
-4.1 0.653866
-4 0.65367
-3.9 0.653454
-3.8 0.653216
-3.7 0.652952
-3.6 0.652661
-3.5 0.65234
-3.4 0.651986
-3.3 0.651594
-3.2 0.651162
-3.1 0.650686
-3 0.65016
-2.9 0.649579
-2.8 0.648939
-2.7 0.648233
-2.6 0.647454
-2.5 0.646596
-2.4 0.64565
-2.3 0.644607
-2.2 0.64346
-2.1 0.642196
-2 0.640805
-1.9 0.639274
-1.8 0.637591
-1.7 0.635742
-1.6 0.63371
-1.5 0.63148
-1.4 0.629033
-1.3 0.626352
-1.2 0.623414
-1.1 0.6202
-1 0.616686
-0.9 0.612848
-0.8 0.608662
-0.7 0.604102
-0.6 0.599142
-0.5 0.593753
-0.4 0.58791
-0.3 0.581585
-0.2 0.574751
-0.1 0.567384
-0 0.559458
0.1 0.550953
0.2 0.541849
0.3 0.532133
0.4 0.521792
0.5 0.510823
0.6 0.499225
0.7 0.487005
0.8 0.47418
0.9 0.46077
1 0.446807
1.1 0.43233
1.2 0.417385
1.3 0.402029
1.4 0.386323
1.5 0.370337
1.6 0.354144
1.7 0.337823
1.8 0.321454
1.9 0.30512
2 0.2889
2.1 0.272874
2.2 0.257117
2.3 0.241698
2.4 0.226682
2.5 0.212124
2.6 0.198072
2.7 0.184569
2.8 0.171644
2.9 0.159323
3 0.147621
3.1 0.136547
3.2 0.126103
3.3 0.116283
3.4 0.107079
3.5 0.098475
3.6 0.090455
3.7 0.082996
3.8 0.076075
3.9 0.069667
4 0.063745
4.1 0.058283
4.2 0.053253
4.3 0.048628
4.4 0.044381
4.5 0.040487
4.6 0.03692
4.7 0.033656
4.8 0.030673
4.9 0.02795
5 0.025464
5.1 0.023198
5.2 0.021133
5.3 0.019253
5.4 0.017541
5.5 0.015984
5.6 0.014569
5.7 0.013282
5.8 0.012113
5.9 0.01105
6 0.010086
6.1 0.00921
6.2 0.008414
6.3 0.007692
6.4 0.007037
6.5 0.006441
6.6 0.005901
6.7 0.00541
6.8 0.004964
6.9 0.004559
7 0.00419
7.1 0.003855
7.2 0.00355
7.3 0.003272
7.4 0.003019
7.5 0.002788
7.6 0.002577
7.7 0.002383
7.8 0.002207
7.9 0.002044
8 0.001895
8.1 0.001758
8.2 0.001632
8.3 0.001515
8.4 0.001407
8.5 0.001306
8.6 0.001213
8.7 0.001127
8.8 0.001046
8.9 0.000971
9 0.000901
9.1 0.000836
9.2 0.000775
9.3 0.000717
9.4 0.000664
9.5 0.000614
9.6 0.000567
9.7 0.000523
9.8 0.000482
9.9 0.000444
10 0.000409
10.1 0.000376
10.2 0.000345
10.3 0.000317
10.4 0.00029
10.5 0.000266
10.6 0.000243
10.7 0.000222
10.8 0.000203
10.9 0.000186
11 0.000169
11.1 0.000154
11.2 0.000141
11.3 0.000128
11.4 0.000117
11.5 0.000106
11.6 9.6e-05
11.7 8.8e-05
11.8 8e-05
11.9 7.2e-05
12 6.6e-05
12.1 6e-05
12.2 5.4e-05
12.3 4.9e-05
12.4 4.4e-05
12.5 4e-05
12.6 3.7e-05
12.7 3.3e-05
12.8 3e-05
12.9 2.7e-05
13 2.5e-05
13.1 2.2e-05
13.2 2e-05
13.3 1.8e-05
13.4 1.7e-05
13.5 1.5e-05
13.6 1.4e-05
13.7 1.2e-05
13.8 1.1e-05
13.9 1e-05
14 9e-06
14.1 8e-06
14.2 7e-06
14.3 7e-06
14.4 6e-06
14.5 6e-06
14.6 5e-06
14.7 5e-06
14.8 4e-06
14.9 4e-06
15 3e-06
&
@target G0.S5
@type xy
-5 0.000759
-4.9 0.000839
-4.8 0.000927
-4.7 0.001024
-4.6 0.001132
-4.5 0.001251
-4.4 0.001382
-4.3 0.001527
-4.2 0.001687
-4.1 0.001864
-4 0.002059
-3.9 0.002275
-3.8 0.002513
-3.7 0.002777
-3.6 0.003067
-3.5 0.003388
-3.4 0.003743
-3.3 0.004134
-3.2 0.004565
-3.1 0.005042
-3 0.005568
-2.9 0.006148
-2.8 0.006788
-2.7 0.007493
-2.6 0.008271
-2.5 0.009129
-2.4 0.010074
-2.3 0.011116
-2.2 0.012263
-2.1 0.013526
-2 0.014916
-1.9 0.016445
-1.8 0.018127
-1.7 0.019975
-1.6 0.022005
-1.5 0.024234
-1.4 0.026679
-1.3 0.029359
-1.2 0.032294
-1.1 0.035506
-1 0.039017
-0.9 0.042852
-0.8 0.047034
-0.7 0.051591
-0.6 0.056547
-0.5 0.061931
-0.4 0.06777
-0.3 0.07409
-0.2 0.080917
-0.1 0.088279
-0 0.096197
0.1 0.104694
0.2 0.113789
0.3 0.123496
0.4 0.133825
0.5 0.144783
0.6 0.156368
0.7 0.168572
0.8 0.181382
0.9 0.194774
1 0.208717
1.1 0.223173
1.2 0.238093
1.3 0.253423
1.4 0.269099
1.5 0.285053
1.6 0.30121
1.7 0.317491
1.8 0.333816
1.9 0.350103
2 0.366269
2.1 0.382235
2.2 0.397927
2.3 0.413274
2.4 0.428211
2.5 0.442681
2.6 0.456635
2.7 0.470031
2.8 0.482837
2.9 0.495027
3 0.506584
3.1 0.517498
3.2 0.527766
3.3 0.53739
3.4 0.546379
3.5 0.554744
3.6 0.562501
3.7 0.56967
3.8 0.57627
3.9 0.582324
4 0.587855
4.1 0.592886
4.2 0.59744
4.3 0.60154
4.4 0.605207
4.5 0.608462
4.6 0.611324
4.7 0.61381
4.8 0.615936
4.9 0.617715
5 0.61916
5.1 0.62028
5.2 0.621083
5.3 0.621575
5.4 0.621758
5.5 0.621635
5.6 0.621205
5.7 0.620463
5.8 0.619406
5.9 0.618027
6 0.616315
6.1 0.614259
6.2 0.611846
6.3 0.609061
6.4 0.605887
6.5 0.602305
6.6 0.598296
6.7 0.593837
6.8 0.588906
6.9 0.583481
7 0.577539
7.1 0.571055
7.2 0.564009
7.3 0.55638
7.4 0.548147
7.5 0.539295
7.6 0.529811
7.7 0.519686
7.8 0.508916
7.9 0.497503
8 0.485456
8.1 0.47279
8.2 0.459528
8.3 0.445702
8.4 0.431351
8.5 0.416523
8.6 0.401272
8.7 0.385662
8.8 0.369762
8.9 0.353645
9 0.33739
9.1 0.321078
9.2 0.304791
9.3 0.28861
9.4 0.272614
9.5 0.256879
9.6 0.241474
9.7 0.226465
9.8 0.211908
9.9 0.197853
10 0.184339
10.1 0.171402
10.2 0.159063
10.3 0.147342
10.4 0.136245
10.5 0.125777
10.6 0.115932
10.7 0.106702
10.8 0.098073
10.9 0.090027
11 0.082542
11.1 0.075596
11.2 0.069164
11.3 0.06322
11.4 0.057735
11.5 0.052684
11.6 0.048039
11.7 0.043774
11.8 0.039863
11.9 0.03628
12 0.033002
12.1 0.030006
12.2 0.027269
12.3 0.024773
12.4 0.022497
12.5 0.020423
12.6 0.018534
12.7 0.016816
12.8 0.015253
12.9 0.013832
13 0.012541
13.1 0.011369
13.2 0.010304
13.3 0.009337
13.4 0.00846
13.5 0.007665
13.6 0.006943
13.7 0.006289
13.8 0.005695
13.9 0.005158
14 0.00467
14.1 0.004229
14.2 0.003829
14.3 0.003466
14.4 0.003138
14.5 0.002841
14.6 0.002571
14.7 0.002328
14.8 0.002107
14.9 0.001907
15 0.001726
&
