# Supplementary material for: A general theoretical framework to design base editors with reduced bystander effects
Source: Nat Commun. 2021 Nov 11;12:6529. doi: 10.1038/s41467-021-26789-5 (PMC8586357; doi:10.1038/s41467-021-26789-5)
Supplement: Supplementary file 4 — Source Data [file 41467_2021_26789_MOESM4_ESM.zip › Source Data/fig5b.txt]

# Grace project file
#
@version 50125
@page size 792, 612
@page scroll 5%
@page inout 5%
@link page off
@map font 0 to "Times-Roman", "Times-Roman"
@map font 1 to "Times-Italic", "Times-Italic"
@map font 2 to "Times-Bold", "Times-Bold"
@map font 3 to "Times-BoldItalic", "Times-BoldItalic"
@map font 4 to "Helvetica", "Helvetica"
@map font 5 to "Helvetica-Oblique", "Helvetica-Oblique"
@map font 6 to "Helvetica-Bold", "Helvetica-Bold"
@map font 7 to "Helvetica-BoldOblique", "Helvetica-BoldOblique"
@map font 8 to "Courier", "Courier"
@map font 9 to "Courier-Oblique", "Courier-Oblique"
@map font 10 to "Courier-Bold", "Courier-Bold"
@map font 11 to "Courier-BoldOblique", "Courier-BoldOblique"
@map font 12 to "Symbol", "Symbol"
@map font 13 to "ZapfDingbats", "ZapfDingbats"
@map color 0 to (255, 255, 255), "white"
@map color 1 to (0, 0, 0), "black"
@map color 2 to (255, 0, 0), "red"
@map color 3 to (0, 255, 0), "green"
@map color 4 to (0, 0, 255), "blue"
@map color 5 to (255, 255, 0), "yellow"
@map color 6 to (188, 143, 143), "brown"
@map color 7 to (220, 220, 220), "grey"
@map color 8 to (148, 0, 211), "violet"
@map color 9 to (0, 255, 255), "cyan"
@map color 10 to (255, 0, 255), "magenta"
@map color 11 to (255, 165, 0), "orange"
@map color 12 to (114, 33, 188), "indigo"
@map color 13 to (103, 7, 72), "maroon"
@map color 14 to (64, 224, 208), "turquoise"
@map color 15 to (0, 139, 0), "green4"
@reference date 0
@date wrap off
@date wrap year 1950
@default linewidth 1.0
@default linestyle 1
@default color 1
@default pattern 1
@default font 0
@default char size 1.000000
@default symbol size 1.000000
@default sformat "%.8g"
@background color 0
@page background fill on
@timestamp off
@timestamp 0.03, 0.03
@timestamp color 1
@timestamp rot 0
@timestamp font 0
@timestamp char size 1.000000
@timestamp def "Fri Sep 10 18:14:29 2021"
@r0 off
@link r0 to g0
@r0 type above
@r0 linestyle 1
@r0 linewidth 1.0
@r0 color 1
@r0 line 0, 0, 0, 0
@r1 off
@link r1 to g0
@r1 type above
@r1 linestyle 1
@r1 linewidth 1.0
@r1 color 1
@r1 line 0, 0, 0, 0
@r2 off
@link r2 to g0
@r2 type above
@r2 linestyle 1
@r2 linewidth 1.0
@r2 color 1
@r2 line 0, 0, 0, 0
@r3 off
@link r3 to g0
@r3 type above
@r3 linestyle 1
@r3 linewidth 1.0
@r3 color 1
@r3 line 0, 0, 0, 0
@r4 off
@link r4 to g0
@r4 type above
@r4 linestyle 1
@r4 linewidth 1.0
@r4 color 1
@r4 line 0, 0, 0, 0
@g0 on
@g0 hidden false
@g0 type XY
@g0 stacked false
@g0 bar hgap 0.000000
@g0 fixedpoint off
@g0 fixedpoint type 0
@g0 fixedpoint xy 0.000000, 0.000000
@g0 fixedpoint format general general
@g0 fixedpoint prec 6, 6
@with g0
@    world -5, 0, 20, 0.8
@    stack world 0, 0, 0, 0
@    znorm 1
@    view 0.150000, 0.150000, 1.150000, 0.850000
@    title ""
@    title font 0
@    title size 1.500000
@    title color 1
@    subtitle ""
@    subtitle font 0
@    subtitle size 1.000000
@    subtitle color 1
@    xaxes scale Normal
@    yaxes scale Normal
@    xaxes invert off
@    yaxes invert off
@    xaxis  on
@    xaxis  type zero false
@    xaxis  offset 0.000000 , 0.000000
@    xaxis  bar on
@    xaxis  bar color 1
@    xaxis  bar linestyle 1
@    xaxis  bar linewidth 1.0
@    xaxis  label ""
@    xaxis  label layout para
@    xaxis  label place auto
@    xaxis  label char size 1.000000
@    xaxis  label font 0
@    xaxis  label color 1
@    xaxis  label place normal
@    xaxis  tick on
@    xaxis  tick major 5
@    xaxis  tick minor ticks 1
@    xaxis  tick default 6
@    xaxis  tick place rounded true
@    xaxis  tick in
@    xaxis  tick major size 1.000000
@    xaxis  tick major color 1
@    xaxis  tick major linewidth 1.0
@    xaxis  tick major linestyle 1
@    xaxis  tick major grid off
@    xaxis  tick minor color 1
@    xaxis  tick minor linewidth 1.0
@    xaxis  tick minor linestyle 1
@    xaxis  tick minor grid off
@    xaxis  tick minor size 0.500000
@    xaxis  ticklabel on
@    xaxis  ticklabel format general
@    xaxis  ticklabel prec 5
@    xaxis  ticklabel formula ""
@    xaxis  ticklabel append ""
@    xaxis  ticklabel prepend ""
@    xaxis  ticklabel angle 0
@    xaxis  ticklabel skip 0
@    xaxis  ticklabel stagger 0
@    xaxis  ticklabel place normal
@    xaxis  ticklabel offset auto
@    xaxis  ticklabel offset 0.000000 , 0.010000
@    xaxis  ticklabel start type auto
@    xaxis  ticklabel start 0.000000
@    xaxis  ticklabel stop type auto
@    xaxis  ticklabel stop 0.000000
@    xaxis  ticklabel char size 1.000000
@    xaxis  ticklabel font 0
@    xaxis  ticklabel color 1
@    xaxis  tick place both
@    xaxis  tick spec type none
@    yaxis  on
@    yaxis  type zero false
@    yaxis  offset 0.000000 , 0.000000
@    yaxis  bar on
@    yaxis  bar color 1
@    yaxis  bar linestyle 1
@    yaxis  bar linewidth 1.0
@    yaxis  label ""
@    yaxis  label layout para
@    yaxis  label place auto
@    yaxis  label char size 1.000000
@    yaxis  label font 0
@    yaxis  label color 1
@    yaxis  label place normal
@    yaxis  tick on
@    yaxis  tick major 0.1
@    yaxis  tick minor ticks 1
@    yaxis  tick default 6
@    yaxis  tick place rounded true
@    yaxis  tick in
@    yaxis  tick major size 1.000000
@    yaxis  tick major color 1
@    yaxis  tick major linewidth 1.0
@    yaxis  tick major linestyle 1
@    yaxis  tick major grid off
@    yaxis  tick minor color 1
@    yaxis  tick minor linewidth 1.0
@    yaxis  tick minor linestyle 1
@    yaxis  tick minor grid off
@    yaxis  tick minor size 0.500000
@    yaxis  ticklabel on
@    yaxis  ticklabel format general
@    yaxis  ticklabel prec 5
@    yaxis  ticklabel formula ""
@    yaxis  ticklabel append ""
@    yaxis  ticklabel prepend ""
@    yaxis  ticklabel angle 0
@    yaxis  ticklabel skip 0
@    yaxis  ticklabel stagger 0
@    yaxis  ticklabel place normal
@    yaxis  ticklabel offset auto
@    yaxis  ticklabel offset 0.000000 , 0.010000
@    yaxis  ticklabel start type auto
@    yaxis  ticklabel start 0.000000
@    yaxis  ticklabel stop type auto
@    yaxis  ticklabel stop 0.000000
@    yaxis  ticklabel char size 1.000000
@    yaxis  ticklabel font 0
@    yaxis  ticklabel color 1
@    yaxis  tick place both
@    yaxis  tick spec type none
@    altxaxis  off
@    altyaxis  off
@    legend on
@    legend loctype view
@    legend 0.85, 0.8
@    legend box color 1
@    legend box pattern 1
@    legend box linewidth 1.0
@    legend box linestyle 1
@    legend box fill color 0
@    legend box fill pattern 1
@    legend font 0
@    legend char size 1.000000
@    legend color 1
@    legend length 4
@    legend vgap 1
@    legend hgap 1
@    legend invert false
@    frame type 0
@    frame linestyle 1
@    frame linewidth 1.0
@    frame color 1
@    frame pattern 1
@    frame background color 0
@    frame background pattern 0
@    s0 hidden false
@    s0 type xy
@    s0 symbol 0
@    s0 symbol size 1.000000
@    s0 symbol color 1
@    s0 symbol pattern 1
@    s0 symbol fill color 1
@    s0 symbol fill pattern 0
@    s0 symbol linewidth 1.0
@    s0 symbol linestyle 1
@    s0 symbol char 65
@    s0 symbol char font 0
@    s0 symbol skip 0
@    s0 line type 1
@    s0 line linestyle 1
@    s0 line linewidth 2.0
@    s0 line color 1
@    s0 line pattern 1
@    s0 baseline type 0
@    s0 baseline off
@    s0 dropline off
@    s0 fill type 0
@    s0 fill rule 0
@    s0 fill color 1
@    s0 fill pattern 1
@    s0 avalue off
@    s0 avalue type 2
@    s0 avalue char size 1.000000
@    s0 avalue font 0
@    s0 avalue color 1
@    s0 avalue rot 0
@    s0 avalue format general
@    s0 avalue prec 3
@    s0 avalue prepend ""
@    s0 avalue append ""
@    s0 avalue offset 0.000000 , 0.000000
@    s0 errorbar on
@    s0 errorbar place both
@    s0 errorbar color 1
@    s0 errorbar pattern 1
@    s0 errorbar size 1.000000
@    s0 errorbar linewidth 1.0
@    s0 errorbar linestyle 1
@    s0 errorbar riser linewidth 1.0
@    s0 errorbar riser linestyle 1
@    s0 errorbar riser clip off
@    s0 errorbar riser clip length 0.100000
@    s0 comment "Cols 1:2"
@    s0 legend  ""
@    s1 hidden false
@    s1 type xy
@    s1 symbol 0
@    s1 symbol size 1.000000
@    s1 symbol color 2
@    s1 symbol pattern 1
@    s1 symbol fill color 2
@    s1 symbol fill pattern 0
@    s1 symbol linewidth 1.0
@    s1 symbol linestyle 1
@    s1 symbol char 65
@    s1 symbol char font 0
@    s1 symbol skip 0
@    s1 line type 1
@    s1 line linestyle 1
@    s1 line linewidth 2.0
@    s1 line color 2
@    s1 line pattern 1
@    s1 baseline type 0
@    s1 baseline off
@    s1 dropline off
@    s1 fill type 0
@    s1 fill rule 0
@    s1 fill color 1
@    s1 fill pattern 1
@    s1 avalue off
@    s1 avalue type 2
@    s1 avalue char size 1.000000
@    s1 avalue font 0
@    s1 avalue color 1
@    s1 avalue rot 0
@    s1 avalue format general
@    s1 avalue prec 3
@    s1 avalue prepend ""
@    s1 avalue append ""
@    s1 avalue offset 0.000000 , 0.000000
@    s1 errorbar on
@    s1 errorbar place both
@    s1 errorbar color 2
@    s1 errorbar pattern 1
@    s1 errorbar size 1.000000
@    s1 errorbar linewidth 1.0
@    s1 errorbar linestyle 1
@    s1 errorbar riser linewidth 1.0
@    s1 errorbar riser linestyle 1
@    s1 errorbar riser clip off
@    s1 errorbar riser clip length 0.100000
@    s1 comment "Cols 1:3"
@    s1 legend  ""
@    s2 hidden false
@    s2 type xy
@    s2 symbol 0
@    s2 symbol size 1.000000
@    s2 symbol color 4
@    s2 symbol pattern 1
@    s2 symbol fill color 4
@    s2 symbol fill pattern 0
@    s2 symbol linewidth 1.0
@    s2 symbol linestyle 1
@    s2 symbol char 65
@    s2 symbol char font 0
@    s2 symbol skip 0
@    s2 line type 1
@    s2 line linestyle 1
@    s2 line linewidth 2.0
@    s2 line color 4
@    s2 line pattern 1
@    s2 baseline type 0
@    s2 baseline off
@    s2 dropline off
@    s2 fill type 0
@    s2 fill rule 0
@    s2 fill color 1
@    s2 fill pattern 1
@    s2 avalue off
@    s2 avalue type 2
@    s2 avalue char size 1.000000
@    s2 avalue font 0
@    s2 avalue color 1
@    s2 avalue rot 0
@    s2 avalue format general
@    s2 avalue prec 3
@    s2 avalue prepend ""
@    s2 avalue append ""
@    s2 avalue offset 0.000000 , 0.000000
@    s2 errorbar on
@    s2 errorbar place both
@    s2 errorbar color 4
@    s2 errorbar pattern 1
@    s2 errorbar size 1.000000
@    s2 errorbar linewidth 1.0
@    s2 errorbar linestyle 1
@    s2 errorbar riser linewidth 1.0
@    s2 errorbar riser linestyle 1
@    s2 errorbar riser clip off
@    s2 errorbar riser clip length 0.100000
@    s2 comment "Cols 1:4"
@    s2 legend  ""
@    s3 hidden false
@    s3 type xy
@    s3 symbol 0
@    s3 symbol size 1.000000
@    s3 symbol color 1
@    s3 symbol pattern 1
@    s3 symbol fill color 1
@    s3 symbol fill pattern 0
@    s3 symbol linewidth 1.0
@    s3 symbol linestyle 1
@    s3 symbol char 65
@    s3 symbol char font 0
@    s3 symbol skip 0
@    s3 line type 1
@    s3 line linestyle 4
@    s3 line linewidth 2.0
@    s3 line color 1
@    s3 line pattern 1
@    s3 baseline type 0
@    s3 baseline off
@    s3 dropline off
@    s3 fill type 0
@    s3 fill rule 0
@    s3 fill color 1
@    s3 fill pattern 1
@    s3 avalue off
@    s3 avalue type 2
@    s3 avalue char size 1.000000
@    s3 avalue font 0
@    s3 avalue color 1
@    s3 avalue rot 0
@    s3 avalue format general
@    s3 avalue prec 3
@    s3 avalue prepend ""
@    s3 avalue append ""
@    s3 avalue offset 0.000000 , 0.000000
@    s3 errorbar on
@    s3 errorbar place both
@    s3 errorbar color 1
@    s3 errorbar pattern 1
@    s3 errorbar size 1.000000
@    s3 errorbar linewidth 1.0
@    s3 errorbar linestyle 1
@    s3 errorbar riser linewidth 1.0
@    s3 errorbar riser linestyle 1
@    s3 errorbar riser clip off
@    s3 errorbar riser clip length 0.100000
@    s3 comment "Cols 1:2"
@    s3 legend  ""
@    s4 hidden false
@    s4 type xy
@    s4 symbol 0
@    s4 symbol size 1.000000
@    s4 symbol color 2
@    s4 symbol pattern 1
@    s4 symbol fill color 2
@    s4 symbol fill pattern 0
@    s4 symbol linewidth 1.0
@    s4 symbol linestyle 1
@    s4 symbol char 65
@    s4 symbol char font 0
@    s4 symbol skip 0
@    s4 line type 1
@    s4 line linestyle 4
@    s4 line linewidth 2.0
@    s4 line color 2
@    s4 line pattern 1
@    s4 baseline type 0
@    s4 baseline off
@    s4 dropline off
@    s4 fill type 0
@    s4 fill rule 0
@    s4 fill color 1
@    s4 fill pattern 1
@    s4 avalue off
@    s4 avalue type 2
@    s4 avalue char size 1.000000
@    s4 avalue font 0
@    s4 avalue color 1
@    s4 avalue rot 0
@    s4 avalue format general
@    s4 avalue prec 3
@    s4 avalue prepend ""
@    s4 avalue append ""
@    s4 avalue offset 0.000000 , 0.000000
@    s4 errorbar on
@    s4 errorbar place both
@    s4 errorbar color 2
@    s4 errorbar pattern 1
@    s4 errorbar size 1.000000
@    s4 errorbar linewidth 1.0
@    s4 errorbar linestyle 1
@    s4 errorbar riser linewidth 1.0
@    s4 errorbar riser linestyle 1
@    s4 errorbar riser clip off
@    s4 errorbar riser clip length 0.100000
@    s4 comment "Cols 1:3"
@    s4 legend  ""
@    s5 hidden false
@    s5 type xy
@    s5 symbol 0
@    s5 symbol size 1.000000
@    s5 symbol color 4
@    s5 symbol pattern 1
@    s5 symbol fill color 4
@    s5 symbol fill pattern 0
@    s5 symbol linewidth 1.0
@    s5 symbol linestyle 1
@    s5 symbol char 65
@    s5 symbol char font 0
@    s5 symbol skip 0
@    s5 line type 1
@    s5 line linestyle 4
@    s5 line linewidth 2.0
@    s5 line color 4
@    s5 line pattern 1
@    s5 baseline type 0
@    s5 baseline off
@    s5 dropline off
@    s5 fill type 0
@    s5 fill rule 0
@    s5 fill color 1
@    s5 fill pattern 1
@    s5 avalue off
@    s5 avalue type 2
@    s5 avalue char size 1.000000
@    s5 avalue font 0
@    s5 avalue color 1
@    s5 avalue rot 0
@    s5 avalue format general
@    s5 avalue prec 3
@    s5 avalue prepend ""
@    s5 avalue append ""
@    s5 avalue offset 0.000000 , 0.000000
@    s5 errorbar on
@    s5 errorbar place both
@    s5 errorbar color 4
@    s5 errorbar pattern 1
@    s5 errorbar size 1.000000
@    s5 errorbar linewidth 1.0
@    s5 errorbar linestyle 1
@    s5 errorbar riser linewidth 1.0
@    s5 errorbar riser linestyle 1
@    s5 errorbar riser clip off
@    s5 errorbar riser clip length 0.100000
@    s5 comment "Cols 1:4"
@    s5 legend  ""
@target G0.S0
@type xy
-5 0.322574
-4.9 0.322574
-4.8 0.322574
-4.7 0.322573
-4.6 0.322573
-4.5 0.322573
-4.4 0.322573
-4.3 0.322573
-4.2 0.322573
-4.1 0.322573
-4 0.322573
-3.9 0.322573
-3.8 0.322573
-3.7 0.322572
-3.6 0.322572
-3.5 0.322572
-3.4 0.322572
-3.3 0.322571
-3.2 0.322571
-3.1 0.322571
-3 0.322571
-2.9 0.32257
-2.8 0.32257
-2.7 0.322569
-2.6 0.322569
-2.5 0.322568
-2.4 0.322568
-2.3 0.322567
-2.2 0.322566
-2.1 0.322565
-2 0.322564
-1.9 0.322563
-1.8 0.322562
-1.7 0.322561
-1.6 0.322559
-1.5 0.322558
-1.4 0.322556
-1.3 0.322554
-1.2 0.322552
-1.1 0.32255
-1 0.322547
-0.9 0.322544
-0.8 0.322541
-0.7 0.322538
-0.6 0.322534
-0.5 0.32253
-0.4 0.322525
-0.3 0.32252
-0.2 0.322514
-0.1 0.322508
-0 0.322501
0.1 0.322493
0.2 0.322484
0.3 0.322475
0.4 0.322465
0.5 0.322453
0.6 0.32244
0.7 0.322426
0.8 0.322411
0.9 0.322394
1 0.322375
1.1 0.322354
1.2 0.32233
1.3 0.322305
1.4 0.322276
1.5 0.322245
1.6 0.322211
1.7 0.322172
1.8 0.32213
1.9 0.322084
2 0.322032
2.1 0.321975
2.2 0.321912
2.3 0.321843
2.4 0.321766
2.5 0.321681
2.6 0.321588
2.7 0.321484
2.8 0.32137
2.9 0.321244
3 0.321105
3.1 0.320951
3.2 0.320781
3.3 0.320594
3.4 0.320387
3.5 0.320158
3.6 0.319907
3.7 0.319629
3.8 0.319322
3.9 0.318984
4 0.318611
4.1 0.318199
4.2 0.317746
4.3 0.317247
4.4 0.316697
4.5 0.316091
4.6 0.315424
4.7 0.314691
4.8 0.313884
4.9 0.312997
5 0.312023
5.1 0.310954
5.2 0.30978
5.3 0.308493
5.4 0.307083
5.5 0.30554
5.6 0.303853
5.7 0.30201
5.8 0.299999
5.9 0.297807
6 0.295421
6.1 0.292829
6.2 0.290017
6.3 0.286971
6.4 0.283679
6.5 0.280127
6.6 0.276304
6.7 0.272198
6.8 0.2678
6.9 0.263102
7 0.258099
7.1 0.252786
7.2 0.247163
7.3 0.241233
7.4 0.235003
7.5 0.228481
7.6 0.221681
7.7 0.214623
7.8 0.207328
7.9 0.199821
8 0.192134
8.1 0.184298
8.2 0.176349
8.3 0.168326
8.4 0.160268
8.5 0.152215
8.6 0.144207
8.7 0.136284
8.8 0.128482
8.9 0.120836
9 0.11338
9.1 0.106142
9.2 0.099147
9.3 0.092416
9.4 0.085967
9.5 0.079811
9.6 0.073958
9.7 0.068413
9.8 0.063178
9.9 0.058252
10 0.053631
10.1 0.049308
10.2 0.045275
10.3 0.041521
10.4 0.038036
10.5 0.034807
10.6 0.031822
10.7 0.029066
10.8 0.026528
10.9 0.024193
11 0.022048
11.1 0.020081
11.2 0.018278
11.3 0.016628
11.4 0.01512
11.5 0.013743
11.6 0.012486
11.7 0.011339
11.8 0.010295
11.9 0.009343
12 0.008478
12.1 0.00769
12.2 0.006974
12.3 0.006323
12.4 0.005732
12.5 0.005196
12.6 0.004708
12.7 0.004266
12.8 0.003865
12.9 0.003501
13 0.003171
13.1 0.002872
13.2 0.002601
13.3 0.002355
13.4 0.002133
13.5 0.001931
13.6 0.001748
13.7 0.001583
13.8 0.001433
13.9 0.001297
14 0.001174
14.1 0.001063
14.2 0.000962
14.3 0.000871
14.4 0.000788
14.5 0.000713
14.6 0.000645
14.7 0.000584
14.8 0.000529
14.9 0.000478
15 0.000433
&
@target G0.S1
@type xy
-5 0.3222
-4.9 0.322161
-4.8 0.322118
-4.7 0.32207
-4.6 0.322017
-4.5 0.321958
-4.4 0.321893
-4.3 0.321822
-4.2 0.321743
-4.1 0.321656
-4 0.32156
-3.9 0.321453
-3.8 0.321336
-3.7 0.321206
-3.6 0.321063
-3.5 0.320905
-3.4 0.320731
-3.3 0.320538
-3.2 0.320325
-3.1 0.320091
-3 0.319832
-2.9 0.319546
-2.8 0.319231
-2.7 0.318883
-2.6 0.3185
-2.5 0.318077
-2.4 0.317612
-2.3 0.317099
-2.2 0.316534
-2.1 0.315911
-2 0.315227
-1.9 0.314473
-1.8 0.313645
-1.7 0.312734
-1.6 0.311734
-1.5 0.310637
-1.4 0.309432
-1.3 0.308112
-1.2 0.306666
-1.1 0.305084
-1 0.303354
-0.9 0.301465
-0.8 0.299405
-0.7 0.29716
-0.6 0.294718
-0.5 0.292066
-0.4 0.289189
-0.3 0.286076
-0.2 0.282712
-0.1 0.279085
-0 0.275184
0.1 0.270997
0.2 0.266516
0.3 0.261733
0.4 0.256643
0.5 0.251243
0.6 0.245534
0.7 0.239519
0.8 0.233206
0.9 0.226605
1 0.219731
1.1 0.212605
1.2 0.205249
1.3 0.197689
1.4 0.189958
1.5 0.182089
1.6 0.174118
1.7 0.166084
1.8 0.158027
1.9 0.149986
2 0.142002
2.1 0.134113
2.2 0.126357
2.3 0.118767
2.4 0.111375
2.5 0.104208
2.6 0.097292
2.7 0.090645
2.8 0.084283
2.9 0.078217
3 0.072457
3.1 0.067006
3.2 0.061865
3.3 0.057031
3.4 0.0525
3.5 0.048265
3.6 0.044317
3.7 0.040645
3.8 0.037239
3.9 0.034084
4 0.031169
4.1 0.02848
4.2 0.026004
4.3 0.023728
4.4 0.021637
4.5 0.01972
4.6 0.017965
4.7 0.016358
4.8 0.01489
4.9 0.013549
5 0.012326
5.1 0.01121
5.2 0.010194
5.3 0.009268
5.4 0.008426
5.5 0.00766
5.6 0.006963
5.7 0.006329
5.8 0.005754
5.9 0.005231
6 0.004757
6.1 0.004326
6.2 0.003934
6.3 0.003579
6.4 0.003257
6.5 0.002964
6.6 0.002698
6.7 0.002457
6.8 0.002238
6.9 0.00204
7 0.001859
7.1 0.001695
7.2 0.001546
7.3 0.00141
7.4 0.001287
7.5 0.001175
7.6 0.001073
7.7 0.00098
7.8 0.000895
7.9 0.000818
8 0.000747
8.1 0.000683
8.2 0.000624
8.3 0.00057
8.4 0.000521
8.5 0.000476
8.6 0.000435
8.7 0.000397
8.8 0.000363
8.9 0.000331
9 0.000302
9.1 0.000276
9.2 0.000251
9.3 0.000229
9.4 0.000209
9.5 0.00019
9.6 0.000173
9.7 0.000158
9.8 0.000143
9.9 0.000131
10 0.000119
10.1 0.000108
10.2 9.8e-05
10.3 8.9e-05
10.4 8.1e-05
10.5 7.3e-05
10.6 6.7e-05
10.7 6e-05
10.8 5.5e-05
10.9 5e-05
11 4.5e-05
11.1 4.1e-05
11.2 3.7e-05
11.3 3.4e-05
11.4 3e-05
11.5 2.8e-05
11.6 2.5e-05
11.7 2.3e-05
11.8 2.1e-05
11.9 1.9e-05
12 1.7e-05
12.1 1.5e-05
12.2 1.4e-05
12.3 1.2e-05
12.4 1.1e-05
12.5 1e-05
12.6 9e-06
12.7 8e-06
12.8 8e-06
12.9 7e-06
13 6e-06
13.1 6e-06
13.2 5e-06
13.3 5e-06
13.4 4e-06
13.5 4e-06
13.6 3e-06
13.7 3e-06
13.8 3e-06
13.9 3e-06
14 2e-06
14.1 2e-06
14.2 2e-06
14.3 2e-06
14.4 2e-06
14.5 1e-06
14.6 1e-06
14.7 1e-06
14.8 1e-06
14.9 1e-06
15 1e-06
&
@target G0.S2
@type xy
-5 0.000373
-4.9 0.000413
-4.8 0.000456
-4.7 0.000504
-4.6 0.000557
-4.5 0.000615
-4.4 0.00068
-4.3 0.000751
-4.2 0.00083
-4.1 0.000917
-4 0.001013
-3.9 0.001119
-3.8 0.001236
-3.7 0.001366
-3.6 0.001509
-3.5 0.001667
-3.4 0.001841
-3.3 0.002033
-3.2 0.002246
-3.1 0.00248
-3 0.002739
-2.9 0.003024
-2.8 0.003339
-2.7 0.003686
-2.6 0.004069
-2.5 0.004491
-2.4 0.004956
-2.3 0.005468
-2.2 0.006032
-2.1 0.006654
-2 0.007338
-1.9 0.00809
-1.8 0.008917
-1.7 0.009826
-1.6 0.010825
-1.5 0.011921
-1.4 0.013124
-1.3 0.014442
-1.2 0.015886
-1.1 0.017466
-1 0.019193
-0.9 0.021079
-0.8 0.023136
-0.7 0.025378
-0.6 0.027816
-0.5 0.030464
-0.4 0.033335
-0.3 0.036444
-0.2 0.039802
-0.1 0.043423
-0 0.047317
0.1 0.051496
0.2 0.055969
0.3 0.060742
0.4 0.065822
0.5 0.07121
0.6 0.076906
0.7 0.082907
0.8 0.089205
0.9 0.095789
1 0.102643
1.1 0.109749
1.2 0.117082
1.3 0.124615
1.4 0.132318
1.5 0.140156
1.6 0.148092
1.7 0.156088
1.8 0.164104
1.9 0.172098
2 0.18003
2.1 0.187862
2.2 0.195556
2.3 0.203076
2.4 0.210391
2.5 0.217473
2.6 0.224296
2.7 0.23084
2.8 0.237088
2.9 0.243026
3 0.248647
3.1 0.253945
3.2 0.258916
3.3 0.263563
3.4 0.267887
3.5 0.271893
3.6 0.275589
3.7 0.278983
3.8 0.282083
3.9 0.284899
4 0.287441
4.1 0.289719
4.2 0.291742
4.3 0.293519
4.4 0.29506
4.5 0.296371
4.6 0.29746
4.7 0.298333
4.8 0.298994
4.9 0.299448
5 0.299698
5.1 0.299743
5.2 0.299586
5.3 0.299225
5.4 0.298658
5.5 0.297881
5.6 0.29689
5.7 0.29568
5.8 0.294244
5.9 0.292575
6 0.290665
6.1 0.288504
6.2 0.286083
6.3 0.283392
6.4 0.280422
6.5 0.277163
6.6 0.273605
6.7 0.269741
6.8 0.265562
6.9 0.261063
7 0.25624
7.1 0.251091
7.2 0.245617
7.3 0.239823
7.4 0.233715
7.5 0.227306
7.6 0.220609
7.7 0.213643
7.8 0.206433
7.9 0.199004
8 0.191387
8.1 0.183615
8.2 0.175725
8.3 0.167756
8.4 0.159747
8.5 0.151739
8.6 0.143773
8.7 0.135887
8.8 0.128119
8.9 0.120506
9 0.113078
9.1 0.105867
9.2 0.098896
9.3 0.092187
9.4 0.085758
9.5 0.07962
9.6 0.073785
9.7 0.068255
9.8 0.063035
9.9 0.058122
10 0.053512
10.1 0.0492
10.2 0.045176
10.3 0.041432
10.4 0.037955
10.5 0.034734
10.6 0.031755
10.7 0.029006
10.8 0.026473
10.9 0.024143
11 0.022003
11.1 0.02004
11.2 0.018241
11.3 0.016595
11.4 0.01509
11.5 0.013715
11.6 0.012461
11.7 0.011317
11.8 0.010274
11.9 0.009325
12 0.008461
12.1 0.007675
12.2 0.00696
12.3 0.006311
12.4 0.005721
12.5 0.005185
12.6 0.004699
12.7 0.004258
12.8 0.003858
12.9 0.003494
13 0.003165
13.1 0.002867
13.2 0.002596
13.3 0.002351
13.4 0.002129
13.5 0.001927
13.6 0.001745
13.7 0.00158
13.8 0.00143
13.9 0.001294
14 0.001172
14.1 0.001061
14.2 0.00096
14.3 0.000869
14.4 0.000786
14.5 0.000712
14.6 0.000644
14.7 0.000583
14.8 0.000528
14.9 0.000477
15 0.000432
&
@target G0.S3
@type xy
-5 0.322579
-4.9 0.322579
-4.8 0.322579
-4.7 0.322579
-4.6 0.322579
-4.5 0.322579
-4.4 0.322579
-4.3 0.322579
-4.2 0.322579
-4.1 0.322579
-4 0.322579
-3.9 0.322579
-3.8 0.322579
-3.7 0.322579
-3.6 0.322579
-3.5 0.322579
-3.4 0.322579
-3.3 0.322579
-3.2 0.322579
-3.1 0.322579
-3 0.322579
-2.9 0.322579
-2.8 0.322578
-2.7 0.322578
-2.6 0.322578
-2.5 0.322578
-2.4 0.322578
-2.3 0.322578
-2.2 0.322578
-2.1 0.322578
-2 0.322577
-1.9 0.322577
-1.8 0.322577
-1.7 0.322577
-1.6 0.322576
-1.5 0.322576
-1.4 0.322576
-1.3 0.322575
-1.2 0.322575
-1.1 0.322574
-1 0.322574
-0.9 0.322573
-0.8 0.322573
-0.7 0.322572
-0.6 0.322571
-0.5 0.32257
-0.4 0.32257
-0.3 0.322568
-0.2 0.322567
-0.1 0.322566
-0 0.322565
0.1 0.322563
0.2 0.322561
0.3 0.32256
0.4 0.322557
0.5 0.322555
0.6 0.322553
0.7 0.32255
0.8 0.322547
0.9 0.322543
1 0.322539
1.1 0.322535
1.2 0.322531
1.3 0.322525
1.4 0.32252
1.5 0.322513
1.6 0.322507
1.7 0.322499
1.8 0.32249
1.9 0.322481
2 0.322471
2.1 0.322459
2.2 0.322447
2.3 0.322433
2.4 0.322417
2.5 0.3224
2.6 0.322382
2.7 0.322361
2.8 0.322338
2.9 0.322312
3 0.322284
3.1 0.322253
3.2 0.322219
3.3 0.322181
3.4 0.32214
3.5 0.322093
3.6 0.322042
3.7 0.321986
3.8 0.321924
3.9 0.321855
4 0.321779
4.1 0.321695
4.2 0.321602
4.3 0.3215
4.4 0.321387
4.5 0.321262
4.6 0.321124
4.7 0.320971
4.8 0.320803
4.9 0.320617
5 0.320413
5.1 0.320186
5.2 0.319937
5.3 0.319661
5.4 0.319357
5.5 0.319022
5.6 0.318653
5.7 0.318245
5.8 0.317796
5.9 0.317302
6 0.316757
6.1 0.316156
6.2 0.315496
6.3 0.314769
6.4 0.313969
6.5 0.313091
6.6 0.312125
6.7 0.311065
6.8 0.309901
6.9 0.308626
7 0.307228
7.1 0.305698
7.2 0.304025
7.3 0.302197
7.4 0.300202
7.5 0.298028
7.6 0.295662
7.7 0.29309
7.8 0.290299
7.9 0.287276
8 0.284008
8.1 0.280481
8.2 0.276684
8.3 0.272606
8.4 0.268236
8.5 0.263567
8.6 0.258593
8.7 0.253309
8.8 0.247716
8.9 0.241815
9 0.235612
9.1 0.229118
9.2 0.222344
9.3 0.215309
9.4 0.208035
9.5 0.200548
9.6 0.192876
9.7 0.185052
9.8 0.177113
9.9 0.169095
10 0.161039
10.1 0.152983
10.2 0.144969
10.3 0.137036
10.4 0.12922
10.5 0.121559
10.6 0.114083
10.7 0.106823
10.8 0.099804
10.9 0.093047
11 0.08657
11.1 0.080385
11.2 0.074503
11.3 0.068929
11.4 0.063665
11.5 0.058709
11.6 0.054059
11.7 0.049708
11.8 0.045647
11.9 0.041867
12 0.038357
12.1 0.035104
12.2 0.032096
12.3 0.02932
12.4 0.026761
12.5 0.024407
12.6 0.022245
12.7 0.020261
12.8 0.018443
12.9 0.01678
13 0.015258
13.1 0.013869
13.2 0.012601
13.3 0.011444
13.4 0.01039
13.5 0.00943
13.6 0.008557
13.7 0.007762
13.8 0.007039
13.9 0.006383
14 0.005786
14.1 0.005245
14.2 0.004753
14.3 0.004307
14.4 0.003902
14.5 0.003535
14.6 0.003202
14.7 0.0029
14.8 0.002626
14.9 0.002378
15 0.002153
&
@target G0.S4
@type xy
-5 0.322504
-4.9 0.322497
-4.8 0.322488
-4.7 0.322478
-4.6 0.322468
-4.5 0.322456
-4.4 0.322443
-4.3 0.322429
-4.2 0.322413
-4.1 0.322395
-4 0.322376
-3.9 0.322355
-3.8 0.322331
-3.7 0.322305
-3.6 0.322276
-3.5 0.322244
-3.4 0.322209
-3.3 0.32217
-3.2 0.322127
-3.1 0.32208
-3 0.322027
-2.9 0.321969
-2.8 0.321905
-2.7 0.321834
-2.6 0.321756
-2.5 0.32167
-2.4 0.321575
-2.3 0.321469
-2.2 0.321353
-2.1 0.321224
-2 0.321083
-1.9 0.320926
-1.8 0.320753
-1.7 0.320562
-1.6 0.320352
-1.5 0.320119
-1.4 0.319863
-1.3 0.319579
-1.2 0.319267
-1.1 0.318923
-1 0.318543
-0.9 0.318124
-0.8 0.317663
-0.7 0.317155
-0.6 0.316595
-0.5 0.315978
-0.4 0.3153
-0.3 0.314553
-0.2 0.313732
-0.1 0.31283
-0 0.311839
0.1 0.310751
0.2 0.309557
0.3 0.308248
0.4 0.306814
0.5 0.305246
0.6 0.30353
0.7 0.301657
0.8 0.299613
0.9 0.297387
1 0.294964
1.1 0.292332
1.2 0.289478
1.3 0.286387
1.4 0.283048
1.5 0.279446
1.6 0.275572
1.7 0.271412
1.8 0.26696
1.9 0.262205
2 0.257145
2.1 0.251774
2.2 0.246094
2.3 0.240108
2.4 0.233823
2.5 0.227248
2.6 0.2204
2.7 0.213297
2.8 0.205961
2.9 0.19842
3 0.190704
3.1 0.182846
3.2 0.174883
3.3 0.166853
3.4 0.158796
3.5 0.150752
3.6 0.14276
3.7 0.134861
3.8 0.12709
3.9 0.119483
4 0.112071
4.1 0.104882
4.2 0.09794
4.3 0.091266
4.4 0.084877
4.5 0.078783
4.6 0.072993
4.7 0.067513
4.8 0.062342
4.9 0.057479
5 0.052919
5.1 0.048656
5.2 0.044681
5.3 0.040984
5.4 0.037552
5.5 0.034374
5.6 0.031437
5.7 0.028727
5.8 0.026232
5.9 0.023936
6 0.021829
6.1 0.019896
6.2 0.018125
6.3 0.016505
6.4 0.015024
6.5 0.013672
6.6 0.012437
6.7 0.011312
6.8 0.010287
6.9 0.009353
7 0.008503
7.1 0.007729
7.2 0.007026
7.3 0.006387
7.4 0.005807
7.5 0.005279
7.6 0.0048
7.7 0.004365
7.8 0.00397
7.9 0.003612
8 0.003286
8.1 0.002991
8.2 0.002723
8.3 0.002479
8.4 0.002258
8.5 0.002058
8.6 0.001876
8.7 0.00171
8.8 0.00156
8.9 0.001423
9 0.001298
9.1 0.001185
9.2 0.001082
9.3 0.000988
9.4 0.000903
9.5 0.000825
9.6 0.000754
9.7 0.000689
9.8 0.000629
9.9 0.000575
10 0.000525
10.1 0.00048
10.2 0.000439
10.3 0.000401
10.4 0.000366
10.5 0.000334
10.6 0.000305
10.7 0.000278
10.8 0.000254
10.9 0.000231
11 0.000211
11.1 0.000192
11.2 0.000175
11.3 0.000159
11.4 0.000145
11.5 0.000132
11.6 0.00012
11.7 0.000109
11.8 9.9e-05
11.9 9e-05
12 8.2e-05
12.1 7.4e-05
12.2 6.7e-05
12.3 6.1e-05
12.4 5.5e-05
12.5 5e-05
12.6 4.6e-05
12.7 4.1e-05
12.8 3.7e-05
12.9 3.4e-05
13 3.1e-05
13.1 2.8e-05
13.2 2.5e-05
13.3 2.3e-05
13.4 2.1e-05
13.5 1.9e-05
13.6 1.7e-05
13.7 1.5e-05
13.8 1.4e-05
13.9 1.3e-05
14 1.1e-05
14.1 1e-05
14.2 9e-06
14.3 8e-06
14.4 8e-06
14.5 7e-06
14.6 6e-06
14.7 6e-06
14.8 5e-06
14.9 5e-06
15 4e-06
&
@target G0.S5
@type xy
-5 7.5e-05
-4.9 8.3e-05
-4.8 9.1e-05
-4.7 0.000101
-4.6 0.000111
-4.5 0.000123
-4.4 0.000136
-4.3 0.00015
-4.2 0.000166
-4.1 0.000184
-4 0.000203
-3.9 0.000224
-3.8 0.000248
-3.7 0.000274
-3.6 0.000303
-3.5 0.000335
-3.4 0.00037
-3.3 0.000409
-3.2 0.000452
-3.1 0.000499
-3 0.000551
-2.9 0.000609
-2.8 0.000673
-2.7 0.000744
-2.6 0.000822
-2.5 0.000908
-2.4 0.001003
-2.3 0.001109
-2.2 0.001225
-2.1 0.001353
-2 0.001495
-1.9 0.001651
-1.8 0.001824
-1.7 0.002014
-1.6 0.002225
-1.5 0.002457
-1.4 0.002713
-1.3 0.002996
-1.2 0.003308
-1.1 0.003652
-1 0.004031
-0.9 0.004449
-0.8 0.00491
-0.7 0.005417
-0.6 0.005977
-0.5 0.006592
-0.4 0.00727
-0.3 0.008015
-0.2 0.008835
-0.1 0.009736
-0 0.010726
0.1 0.011813
0.2 0.013005
0.3 0.014312
0.4 0.015743
0.5 0.01731
0.6 0.019022
0.7 0.020893
0.8 0.022933
0.9 0.025157
1 0.027575
1.1 0.030203
1.2 0.033053
1.3 0.036138
1.4 0.039472
1.5 0.043067
1.6 0.046935
1.7 0.051087
1.8 0.055531
1.9 0.060276
2 0.065326
2.1 0.070685
2.2 0.076352
2.3 0.082325
2.4 0.088595
2.5 0.095152
2.6 0.101981
2.7 0.109064
2.8 0.116377
2.9 0.123893
3 0.131581
3.1 0.139408
3.2 0.147336
3.3 0.155328
3.4 0.163344
3.5 0.171342
3.6 0.179282
3.7 0.187125
3.8 0.194834
3.9 0.202372
4 0.209708
4.1 0.216813
4.2 0.223662
4.3 0.230233
4.4 0.23651
4.5 0.242479
4.6 0.24813
4.7 0.253459
4.8 0.258461
4.9 0.263139
5 0.267493
5.1 0.27153
5.2 0.275255
5.3 0.278677
5.4 0.281805
5.5 0.284648
5.6 0.287216
5.7 0.289518
5.8 0.291565
5.9 0.293365
6 0.294928
6.1 0.296261
6.2 0.297371
6.3 0.298264
6.4 0.298945
6.5 0.299419
6.6 0.299688
6.7 0.299753
6.8 0.299615
6.9 0.299273
7 0.298725
7.1 0.297969
7.2 0.296999
7.3 0.29581
7.4 0.294396
7.5 0.292749
7.6 0.290862
7.7 0.288725
7.8 0.286329
7.9 0.283665
8 0.280722
8.1 0.27749
8.2 0.273962
8.3 0.270126
8.4 0.265978
8.5 0.261509
8.6 0.256717
8.7 0.251599
8.8 0.246157
8.9 0.240392
9 0.234314
9.1 0.227932
9.2 0.221262
9.3 0.214321
9.4 0.207133
9.5 0.199723
9.6 0.192122
9.7 0.184364
9.8 0.176484
9.9 0.16852
10 0.160513
10.1 0.152503
10.2 0.144531
10.3 0.136635
10.4 0.128855
10.5 0.121225
10.6 0.113779
10.7 0.106545
10.8 0.099551
10.9 0.092816
11 0.086359
11.1 0.080193
11.2 0.074328
11.3 0.06877
11.4 0.06352
11.5 0.058578
11.6 0.053939
11.7 0.049599
11.8 0.045548
11.9 0.041777
12 0.038276
12.1 0.03503
12.2 0.032029
12.3 0.029259
12.4 0.026706
12.5 0.024357
12.6 0.022199
12.7 0.02022
12.8 0.018406
12.9 0.016746
13 0.015228
13.1 0.013841
13.2 0.012575
13.3 0.011421
13.4 0.010369
13.5 0.009411
13.6 0.00854
13.7 0.007747
13.8 0.007026
13.9 0.00637
14 0.005775
14.1 0.005234
14.2 0.004744
14.3 0.004298
14.4 0.003894
14.5 0.003528
14.6 0.003195
14.7 0.002894
14.8 0.002621
14.9 0.002373
15 0.002149
&
