# Supplementary material for: A general theoretical framework to design base editors with reduced bystander effects
Source: Nat Commun. 2021 Nov 11;12:6529. doi: 10.1038/s41467-021-26789-5 (PMC8586357; doi:10.1038/s41467-021-26789-5)
Supplement: Supplementary file 4 — Source Data [file 41467_2021_26789_MOESM4_ESM.zip › Source Data/figS2.xlsx]

## Sheet: Fig. S2
	Fig. S2
	EMX1	C5			C6
		Rep 1	Rep 2	Rep 3	Rep 1	Rep 2	Rep 3
	A3G3.1	35.0441	34.1807	31.9083	52.0724	52.5624	45.39
	A3G3.1 + N244G	5.6186	4.8756	5.012	14.6299	12.8783	13.0925
	A3G3.1 + Y315F	10.3943	11.3114	10.7182	39.0597	38.4686	48.7972
	Untreated	3.8209	3.5391	3.875	8.2818	7.8242	8.2224
