# Supplementary material for: A general theoretical framework to design base editors with reduced bystander effects
Source: Nat Commun. 2021 Nov 11;12:6529. doi: 10.1038/s41467-021-26789-5 (PMC8586357; doi:10.1038/s41467-021-26789-5)
Supplement: Supplementary file 4 — Source Data [file 41467_2021_26789_MOESM4_ESM.zip › Source Data/figS3.xlsx]

## Sheet: Sheet1
	PPP1R12C site2	PPP1R12C site4	PPP1R12C site6	EMX1 site2	EGFP site1	HBB	HBB
target (exp/theory)	45.5%/47.6%	49%/50%	37.3%/43.4%	51.8/50%	26.6%/32.3%	92.2%/88.3%	92.2%/82.9%
bystander	42.7%/38.2%	50%/48.6%	43.6%/39.6%	21.8/38.7%	23.6%/27.5%	46.1%/51.8%	17.7%/17.3%
target_mutation	18.6%/19.6%	40%/42.7%	27.3%/27.6%	27.2/27.0%	31%/32%	17.7%/22.2%	46.1%/53.0%
bystander_mutation	1.8%/0.1%	6.4%/0.1%	2.73%/0.1%	0.1%/0.1%	7.3%/5%	1%/1.1%	1%/0.6%
