# Supplementary material for: A general theoretical framework to design base editors with reduced bystander effects
Source: Nat Commun. 2021 Nov 11;12:6529. doi: 10.1038/s41467-021-26789-5 (PMC8586357; doi:10.1038/s41467-021-26789-5)
Supplement: Supplementary file 4 — Source Data [file 41467_2021_26789_MOESM4_ESM.zip › Source Data/figS4.xlsx]

## Sheet: Fig. S4
	Fig. S4
	K562	C5		C6
		Rep 1	Rep 2	Rep 1	Rep 2
	A3G3.1	2.1053	3.0303	3.125	4.0404
	A3G3.14	3.0303	3.0612	5.0505	4.1237
	A3G3.15	1.0309	1.0101	5.0505	5
	Untreated	1.0101	1.0101	2	1.0101
	Jurkat	C5		C6
		Rep 1	Rep 2	Rep 1	Rep 2
	A3G3.1	2.0202	4.0404	2.0202	4.0404
	A3G3.14	2.0202	2.0408	3.0612	5
	A3G3.15	1.0204	2.0202	2.0202	4.0404
	Untreated	1.0101	1.0204	2.0202	1.0101
	HeLa	C5			C6
		Rep 1	Rep 2	Rep 3	Rep 1	Rep 2	Rep 3
	A3G3.1	2.0408	3.1915	3	3.0303	4.2105	4.0816
	A3G3.14	4.0404	4.0816		3.0303	3.0928
	A3G3.15	2.0202	1.0204	3.125	3	4	4
	Untreated	1.0204	2.0408	2.0408	3.0612	2	3.0612
